# Supplementary material for: The Photoprotective Protein PsbS from Green Microalga Lobosphaera incisa: The Amino Acid Sequence, 3D Structure and Probable pH-Sensitive Residues
Source: Int J Mol Sci. 2023 Oct 11;24(20):15060. doi: 10.3390/ijms242015060 (PMC10606523; doi:10.3390/ijms242015060)
Supplement: Supplementary file 1 [file ijms-24-15060-s001.zip]

Archive with 1 entries (1 files):
- ijms-2601067-supplementary.pdf
